# Supplementary material for: Design and Content Validation using Expert Opinions of an Instrument Assessing the Lifestyle of Adults: The ‘PONTE A 100’ Questionnaire
Source: Healthcare (Basel). 2023 Jul 16;11(14):2038. doi: 10.3390/healthcare11142038 (PMC10379326; doi:10.3390/healthcare11142038)
Supplement: Supplementary file 1 [file healthcare-11-02038-s001.zip]

Archive with 2 entries (2 files):
- Supplementary File S2_Questionnaire in English.pdf
- Supplementary File S1_Questionnaire in Spanish.pdf
